# Supplementary material for: Pangenome Analysis of Burkholderia pseudomallei: Genome Evolution Preserves Gene Order despite High Recombination Rates
Source: PLoS One. 2015 Oct 20;10(10):e0140274. doi: 10.1371/journal.pone.0140274 (PMC4613141; doi:10.1371/journal.pone.0140274)
Supplement: S1 File — (XLSX) [file pone.0140274.s001.xlsx]

## Sheet: Sheet1
Isolate	Accession
1026b	CP002833, CP002834
1106a	CP000572, CP000573
1258a	AHJB01000001-AHJB01000340
1710b	CP000124, CP000125
354e	AHJD01000001-AHJD01000338
406e	GCA_000410895.1
4900CFPatient1	ARZE00000000
576	ACCE01000001-ACCE01000021
Bp22	CM001156, CM001157
BPC006	NC_018527, NC_018529
Gu1909a	ARZG00000000
K96243	NC_006350, NC_006351
MSHR1655	CP008779.1, CP008780.1
MSHR1950	ARZH00000000
MSHR305	NC_021877.1, NC_021884.1
MSHR346	CP001408, ACOJ01000001
MSHR465a	ARZF00000000
MSHR668	NC_009074, NC_009075
NAU14B6	ARZI00000000
NAU20B16	ARZJ00000000
NAU44A6	ARZL00000000
NCTC13178	ARZM00000000
NCTC13179	ARZN00000000
NCTC13392	AOUG01000001-AOUG01000048
PB08298010	ARZO00000000
PHLS9	ARZP00000000
Pakistan9	ACKA01000001-ACKA01000071
Pasteur52237	AAHV02000000
RF43BP22	JAUN00000000
RF67BP1	ARZQ00000000
RF6BP15	ARZR00000000
NRF80Bp1	ARZS00000000
RF85Bp37	ARZT00000000
RNS3Bp1	ARZU00000000
RNS7Bp6	ARZV00000000
S13	NZ_AAHW00000000
Songkhla34W2	ARZW00000000
