# Supplementary material for: Pangenome Analysis of Burkholderia pseudomallei: Genome Evolution Preserves Gene Order despite High Recombination Rates
Source: PLoS One. 2015 Oct 20;10(10):e0140274. doi: 10.1371/journal.pone.0140274 (PMC4613141; doi:10.1371/journal.pone.0140274)
Supplement: S2 File — Proteins were identified by Prodigal, homology groups by OrthoMCL, and functions by myRAST. (ZIP) [file pone.0140274.s002.zip]

Archive with 1 entries (1 files):
- SupportingInfo_2.tsv
